# Supplementary material for: Deciphering Machine Learning Decisions to Distinguish between Posterior Fossa Tumor Types Using MRI Features: What Do the Data Tell Us?
Source: Cancers (Basel). 2023 Aug 8;15(16):4015. doi: 10.3390/cancers15164015 (PMC10452543; doi:10.3390/cancers15164015)
Supplement: Supplementary file 1 [file cancers-15-04015-s001.zip]

Archive with 1 entries (1 files):
- cancers-2496390-supplementary.pdf
